# Supplementary material for: Assessing the accuracy and consistency of answers by ChatGPT to questions regarding carbon monoxide poisoning
Source: PLoS One. 2024 Nov 20;19(11):e0311937. doi: 10.1371/journal.pone.0311937 (PMC11578497; doi:10.1371/journal.pone.0311937)
Supplement: S1 Fig — (R) [file pone.0311937.s001.R]

library(ggplot2)
library(dplyr)

# 定义数据
data <- data.frame(
    Category = c("Pathogenesis", "Examination+Manifestations", "Treatment", "Diagnosis+Basic konwledge"),
    values = c(23, 18, 36, 23)
)

# 计算百分比
data <- data %>%
    mutate(percentage = values / sum(values) * 100)

# 自定义颜色 (使用柔和的颜色)
colors <- c("Pathogenesis" = "#f9c2b9",  # 深蓝色
            "Examination+Manifestations" = "#adc3e4",   # 橙色
            "Treatment" = "#cbc8e0",      # 深绿色
            "Diagnosis+Basic konwledge" = "#6d8bc3")       # 温和的紫色


# 绘制饼图
ggplot(data, aes(x = "", y = percentage, fill = Category)) +
    geom_bar(stat = "identity", width = 2,alpha=0.9) +
    coord_polar(theta = "y") +
    geom_text(aes(label = paste0(round(percentage), "%")), 
              position = position_stack(vjust = 0.6), 
              color = "white",
              size=4) +
    scale_fill_manual(values = colors) +  # 添加自定义颜色
    theme_void() +  # 清除背景
    labs(title = "Classification of Questions") +
    theme(plot.title = element_text(hjust = 0.5, size = 12,vjust = 0.2),
legend.title=element_blank())# 中心对齐标题，并加大字体
