# Supplementary material for: Assessing the accuracy and consistency of answers by ChatGPT to questions regarding carbon monoxide poisoning
Source: PLoS One. 2024 Nov 20;19(11):e0311937. doi: 10.1371/journal.pone.0311937 (PMC11578497; doi:10.1371/journal.pone.0311937)
Supplement: S2 Fig — (R) [file pone.0311937.s002.R]

library(ggplot2)
library(dplyr)
library(scales)  # 加载 scales 包以使用 percent() 函数

# Create dataset
data <- data.frame(
    Group = rep(c("Chinese", "English"), each = 4),  # Two groups, each with four categories
    CostType = c("Pathogenesis", "Examination+Manifestations", "Treatment", "Diagnosis+Basic konwledge", 
                 "Pathogenesis", "Examination+Manifestations", "Treatment", "Diagnosis+Basic konwledge"),
    Cost = c(38, 65, 65, 77,  # Costs for the Chinese group
             45, 74, 49, 68)  # Costs for the English group
)

# Set CostType as a factor and specify order
data$CostType <- factor(data$CostType, levels = c("Pathogenesis", "Examination+Manifestations", "Treatment", "Diagnosis+Basic konwledge"))

# Create bar plot
p <- ggplot(data, aes(x = CostType, y = Cost, fill = Group)) +
    geom_bar(stat = "identity", position = position_dodge(width = 0.7),width = 0.7, alpha = 0.8) +
    labs(title = "", x = "", y = "Accuracy") +
    scale_fill_manual(values = c("Chinese" = "#adc3e4", "English" = "#f9c2b9"))+
    theme_minimal() +
    theme(
        plot.title = element_text(hjust = 0.5),
        axis.title.x = element_text(hjust = 0.6),
        axis.title.y = element_text(hjust = 0.6,size = 10),
        axis.text.x = element_text(angle = 0, hjust = 0.5, size = 7.5,color = "black",face="bold"),
        legend.position = "right",
        panel.grid = element_blank(),
        axis.line = element_line(color = "black", size = 0.3),  # 修改这里：设置线条颜色为黑色，粗细为1
        axis.ticks.length = unit(0.2, "cm"),
        legend.title = element_blank()
    ) +
    scale_y_continuous(expand = c(0, 0), limits = c(0, 85), labels = percent_format(scale = 1, accuracy = 1)) +  # 设置为百分比格式
    geom_text(aes(label = paste(Cost, "%", sep = "")), 
              position = position_dodge(width = 0.8), 
              vjust = -0.5, 
              size = 3) +
    theme(axis.text.y = element_text(face = "bold"))
    # Add percentage text labels

# 显示图形
print(p)
