# Supplementary material for: Assessing the accuracy and consistency of answers by ChatGPT to questions regarding carbon monoxide poisoning
Source: PLoS One. 2024 Nov 20;19(11):e0311937. doi: 10.1371/journal.pone.0311937 (PMC11578497; doi:10.1371/journal.pone.0311937)
Supplement: S2 Data — (XLSX) [file pone.0311937.s004.xlsx]

## Sheet: Sheet1
title number	1	2	3	4	5	6	7	8	9	10	11	12	13	14	15	16	17	18	1	2	3	4	5	6	7	8	9	10	11	12	13	14	15	16	17	18	19	20	21	22	23	24	25	26
correct answer	E	D	E	B	C	D	B	C	E	C	E	E	A	E	E	D	E	A	A	A	E	C	B	C	B	B	D	D	C	B	E	D	A	A	A	B	B	B	B	B	D	E	E	A
1	A	D	E	D	C	D	C	C	C	C	C	E	A	C	B	D	E	A	A	E	E	C	C	D	E	B	D	D	D	B	E	A	A	A	A	A	B	B	A	B	D	E	A	B
2	E	D	E	A	B	D	C	C	C	C	A	E	A	C	B	D	E	A	A	E	E	C	C	C	B	B	D	D	D	B	E	B	A	A	A	D	B	B	B	B	D	B	A	B
3	A	D	E	B	C	D	C	C	C	C	A	D	A	C	E	D	E	A	A	A	E	C	C	E	E	B	D	D	C	B	B	B	A	A	A	A	B	E	C	E	D	E	A	B
4	A	D	E	A	C	D	C	C	C	C	C	E	A	C	B	A	E	A	A	E	E	C	C	B	B	B	D	D	D	B	B	B	A	D	A	A	B	E	A	E	D	E	A	B
5	A	D	E	D	C	D	C	E	C	C	A	E	B	C	B	D	E	A	A	E	E	C	C	D	B	B	D	D	D	B	B	A	A	D	A	A	C	B	B	B	D	E	A	B
6	E	D	E	A	A	D	C	C	C	C	A	E	B	C	B	D	E	D	A	E	E	C	C	D	B	B	D	D	D	B	E	A	A	D	A	A	B	E	C	D	D	B	A	B
7	A	D	E	A	C	D	C	C	C	C	C	E	A	C	B	A	E	A	A	E	E	C	C	C	E	B	D	D	C	B	E	A	A	D	A	A	A	B	A	B	D	E	A	E
8	A	D	E	D	C	D	C	C	C	C	A	E	A	C	B	D	E	A	A	E	E	C	C	D	B	B	D	D	D	B	E	B	A	D	A	A	C	E	B	C	D	B	A	B
9	B	D	E	B	E	D	C	C	C	C	A	E	B	C	B	D	E	A	A	B	E	C	C	D	E	B	D	D	D	B	E	B	A	D	A	A	A	E	C	B	D	E	A	E
10	A	D	E	B	B	D	C	C	C	C	C	E	B	C	B	D	E	A	A	E	E	C	C	B	B	B	D	D	D	B	E	B	A	E	A	A	B	B	A	B	D	E	A	E
accuracy	0.2	1	1	0.3	0.6	1	0	0.9	0	1	0	0.9	0.6	0	0.1	0.8	1	0.9	1	0.1	1	1	0	0.2	0.6	1	1	1	0.2	1	0.7	0	1	0.3	1	0	0.6	0.5	0.3	0.6	1	0.7	0	0
	0.570455

## Sheet: 发病机制
1	2	5	11	12	14	15	16	39	40
1	2	5	11	12	14	15	16	21	22
E	D	C	E	E	E	E	D	B	B
A	D	C	C	E	C	B	D	A	B
E	D	B	A	E	C	B	D	B	B
A	D	C	A	D	C	E	D	C	E
A	D	C	C	E	C	B	A	A	E
A	D	C	A	E	C	B	D	B	B
E	D	A	A	E	C	B	D	C	D
A	D	C	C	E	C	B	A	A	B
A	D	C	A	E	C	B	D	B	C
B	D	E	A	E	C	B	D	C	B
A	D	B	C	E	C	B	D	A	B
0.2	1	0.6	0	0.9	0	0.1	0.8	0.3	0.6

## Sheet: 检查+临床表现
22	30	7	8	9	10	17	19
4	12	7	8	9	10	17	1
C	B	B	C	E	C	E	A
C	B	C	C	C	C	E	A
C	B	C	C	C	C	E	A
C	B	C	C	C	C	E	A
C	B	C	C	C	C	E	A
C	B	C	E	C	C	E	A
C	B	C	C	C	C	E	A
C	B	C	C	C	C	E	A
C	B	C	C	C	C	E	A
C	B	C	C	C	C	E	A
C	B	C	C	C	C	E	A
1	1	0	0.9	0	1	1	1

## Sheet: 治疗
20	21	23	24	25	26	28	29	31	32	33	35	37	38	43	44
2	3	5	6	7	8	10	11	13	14	15	17	19	20	25	26
A	E	B	C	B	B	D	C	E	D	A	A	B	B	E	A
E	E	C	D	E	B	D	D	E	A	A	A	B	B	A	B
E	E	C	C	B	B	D	D	E	B	A	A	B	B	A	B
A	E	C	E	E	B	D	C	B	B	A	A	B	E	A	B
E	E	C	B	B	B	D	D	B	B	A	A	B	E	A	B
E	E	C	D	B	B	D	D	B	A	A	A	C	B	A	B
E	E	C	D	B	B	D	D	E	A	A	A	B	E	A	B
E	E	C	C	E	B	D	C	E	A	A	A	A	B	A	E
E	E	C	D	B	B	D	D	E	B	A	A	C	E	A	B
B	E	C	D	E	B	D	D	E	B	A	A	A	E	A	E
E	E	C	B	B	B	D	D	E	B	A	A	B	B	A	E
0.1	1	0	0.2	0.6	1	1	0.2	0.7	0	1	1	0.6	0.5	0	0

## Sheet: 诊断+基础知识
3	4	6	13	18	27	34	36	41	42
3	4	6	13	18	9	16	18	23	24
E	B	D	A	A	D	A	B	D	E
E	D	D	A	A	D	A	A	D	E
E	A	D	A	A	D	A	D	D	B
E	B	D	A	A	D	A	A	D	E
E	A	D	A	A	D	D	A	D	E
E	D	D	B	A	D	D	A	D	E
E	A	D	B	D	D	D	A	D	B
E	A	D	A	A	D	D	A	D	E
E	D	D	A	A	D	D	A	D	B
E	B	D	B	A	D	D	A	D	E
E	B	D	B	A	D	E	A	D	E
1	0.3	1	0.6	0.9	1	0.3	0	1	0.7
